# Supplementary material for: Maintenance energy requirements of odor detection, explosive detection and human detection working dogs
Source: PeerJ. 2015 Feb 24;3:e767. doi: 10.7717/peerj.767 (PMC4349026; doi:10.7717/peerj.767)
Supplement: Supplemental Information 1 — Table shows the raw data from this study including body weights, energy intake, hours worked and number of searches. [file peerj-03-767-s001.xlsx]

## Sheet: Sheet1
Month	Dog	Breed	Age (years)	Gender	Body weight (kg)	kcal/kg^0.75	Hours Worked	Number of Searches
May	Dog 1	Belgian Malinois	10	M	28.1818	141.766	89.25	608
June	Dog 1	Belgian Malinois	10	M	28.6364	140.075	32.75	93
July	Dog 1	Belgian Malinois	10	M	28.0909	142.11	76	850
August	Dog 1	Belgian Malinois	10	M	28.4545	144.933	91	2800
September	Dog 1	Belgian Malinois	10	M	27.3636	144.933	29.5	353
October	Dog 1	Belgian Malinois	10	M	28.5455	140.409	124.5	1654
May	Dog 2	Labrador Retriever	12	M	30	162.342	133.25	1307
June	Dog 2	Labrador Retriever	12	M	29.0909	166.132	124.25	1286
July	Dog 2	Labrador Retriever	12	M	29.2727	165.358	180.75	1725
August	Dog 2	Labrador Retriever	12	M	29.7273	163.084	172	1504
September	Dog 2	Labrador Retriever	12	M	29.8182	163.084	323	676
October	Dog 2	Labrador Retriever	12	M	30	162.342	308	467
May	Dog 3	Belgian Malinois	10	F	19.5455	130.597	68.75	463
June	Dog 3	Belgian Malinois	10	F	19.5455	130.597	184.25	775
July	Dog 3	Belgian Malinois	10	F	20.2727	127.068	84	332
August	Dog 3	Belgian Malinois	10	F	21.0909	122.169	142	767
September	Dog 3	Belgian Malinois	10	F	21.3636	122.169	128.25	629
October	Dog 3	Belgian Malinois	10	F	21.4545	121.781	102	1055
May	Dog 4	German Shepherd	8	F	33.1818	100.323	313.5	458
June	Dog 4	German Shepherd	8	F	34.3636	97.7242	197.75	275
July	Dog 4	German Shepherd	8	F	34.6364	97.1465	296.5	523
August	Dog 4	German Shepherd	8	F	35	94.1951	286.75	391
September	Dog 4	German Shepherd	8	F	36.0909	94.1951	95	791
October	Dog 4	German Shepherd	8	F	36.0909	94.1951	141	856
May	Dog 5	Labrador Retriever	9	M	30.9091	145.474	167.5	1304
June	Dog 5	Labrador Retriever	9	M	30.2727	147.762	104.75	793
July	Dog 5	Labrador Retriever	9	M	29.8182	149.448	158.5	1130
August	Dog 5	Labrador Retriever	9	M	30	148.768	135	1028
September	Dog 5	Labrador Retriever	9	M	30	148.768	159.5	1598
October	Dog 5	Labrador Retriever	9	M	31.4545	143.578	182	1347
May	Dog 6	Belgian Malinois	8	M	33.6364	148.993	78.25	601
June	Dog 6	Belgian Malinois	8	M	30.9091	158.748	161.25	1198
July	Dog 6	Belgian Malinois	8	M	33.2727	150.212	70.5	510
August	Dog 6	Belgian Malinois	8	M	32.6364	149.905	47.5	469
September	Dog 6	Belgian Malinois	8	M	33.3636	149.905	105.5	980
October	Dog 6	Belgian Malinois	8	M	33.8182	148.392	59	367
May	Dog 7	Belgian Malinois	6	F	17.7273	100.355	82.5	1729
June	Dog 7	Belgian Malinois	6	F	18.1818	98.4671	142.5	2962
July	Dog 7	Belgian Malinois	6	F	17.6364	100.742	115.5	2122
August	Dog 7	Belgian Malinois	6	F	17.8182	99.9704	146.5	2800
September	Dog 7	Belgian Malinois	6	F	17.8182	99.9704	199.5	1802
October	Dog 7	Belgian Malinois	6	F	17.9091	99.5896	140.5	586
May	Dog 8	Belgian Malinois	7	M	28.6364	126.1	44	3427
June	Dog 8	Belgian Malinois	7	M	28.6364	126.1	76.5	4102
July	Dog 8	Belgian Malinois	7	M	29	124.912	86	8702
August	Dog 8	Belgian Malinois	7	M	27.8182	131.789	75	2838
September	Dog8	Belgian Malinois	7	M	27	131.789	53	1610
October	Dog 8	Belgian Malinois	7	M	26.5455	133.478	77.5	1636
May	Dog 9	Border Collie	9	M	23.1818	147.755	125	4931
June	Dog 9	Border Collie	9	M	23.6364	145.619	157.75	5582
July	Dog 9	Border Collie	9	M	23	148.63	152.5	5377
August	Dog 9	Border Collie	9	M	23.3636	146.465	142	6375
September	Dog 9	Border Collie	9	M	23.4545	146.465	119.75	5317
October	Dog 9	Border Collie	9	M	23.5455	146.04	121.25	5028
May	Dog 10	Belgian Malinois	7	F	25.9091	181.21	192.5	320
June	Dog 10	Belgian Malinois	7	F	25.7273	182.17	124.5	208
July	Dog 10	Belgian Malinois	7	F	24.1818	190.834	229.75	768
August	Dog 10	Belgian Malinois	7	F	23.6364	186.64	192.75	561
September	Dog 10	Belgian Malinois	7	F	24.9091	186.64	162	1325
October	Dog 10	Belgian Malinois	7	F	24.6364	188.187	167.75	1305
May	Dog 11	Belgian Malinois	6	F	26.3636	178.862	181.25	2089
June	Dog 11	Belgian Malinois	6	F	26.8182	176.583	234.75	2008
July	Dog 11	Belgian Malinois	6	F	25.4545	183.632	92.25	2172
August	Dog 11	Belgian Malinois	6	F	25	173.505	107	2248
September	Dog 11	Belgian Malinois	6	F	27.4545	173.505	97.5	2748
October	Dog 11	Belgian Malinois	6	F	28.1818	170.136	98	2795
May	Dog 12	Belgian Malinois	6	F	23.6364	129.387	140.25	4780
June	Dog 12	Belgian Malinois	6	F	23.0909	131.673	62.25	1434
July	Dog 12	Belgian Malinois	6	F	22.0909	136.118	70.75	1915
August	Dog 12	Belgian Malinois	6	F	22.4545	153.512	150	1428
September	Dog 12	Belgian Malinois	6	F	18.8182	153.512	178	2993
October	Dog 12	Belgian Malinois	6	F	23.7273	129.015	233.75	5445
May	Dog 13	Labrador Retriever	7	F	25.4545	91.7718	194.5	18766
June	Dog 13	Labrador Retriever	7	F	25.9091	90.5616	172.5	14393
July	Dog 13	Labrador Retriever	7	F	27.3636	86.9267	122	10499
August	Dog 13	Labrador Retriever	7	F	27.5455	82.8322	158.5	13192
September	Dog 13	Labrador Retriever	7	F	29.1818	82.8322	165.75	10309
October	Dog 13	Labrador Retriever	7	F	28.9091	83.4176	142	12136
May	Dog 14	Belgian Malinois	6	F	24.0909	191.374	148	1831
June	Dog 14	Belgian Malinois	6	F	24.0909	191.374	278.75	2019
July	Dog 14	Belgian Malinois	6	F	24.6364	188.187	145	1781
August	Dog 14	Belgian Malinois	6	F	24.9545	184.125	88	1491
September	Dog 14	Belgian Malinois	6	F	25.3636	184.125	4.5	529
October	Dog 14	Belgian Malinois	6	F	23.5455	194.689	85.25	1701
May	Dog 15	Labrador Retriever	10	M	35.4545	71.578	163.5	1394
June	Dog 15	Labrador Retriever	10	M	34.5455	72.9861	163	944
July	Dog 15	Labrador Retriever	10	M	35.7273	71.1678	159.75	867
August	Dog 15	Labrador Retriever	10	M	34.5455	73.8625	173	1133
September	Dog 15	Labrador Retriever	10	M	34	73.8625	154	889
October	Dog 15	Labrador Retriever	10	M	33.2727	75.0701	164.5	1316
May	Dog 16	Labrador Retriever	10	M	33.1818	87.8099	11	306
June	Dog 16	Labrador Retriever	10	M	34.0909	86.0478
July	Dog 16	Labrador Retriever	10	M	34.2727	85.7052	49.5	3609
August	Dog 16	Labrador Retriever	10	M	34.1818	86.5677	126.25	3371
September	Dog 16	Labrador Retriever	10	M	33.8182	86.5677	74.5	2537
October	Dog 16	Labrador Retriever	10	M	32.7273	88.723	110	3762
May	Dog 17	Labrador Retriever	3	M	30.9091	79.3357
June	Dog 17	Labrador Retriever	3	M	31.3636	78.4718
July	Dog 17	Labrador Retriever	3	M	31.3636	78.4718
August	Dog 17	Labrador Retriever	3	M	31.0909	78.8147
September	Dog 17	Labrador Retriever	3	M	31.1818	78.8147
October	Dog 17	Labrador Retriever	3	M	29.0909	83.0262
May	Dog 18	Dutch Shepherd	3	F	23.6364	194.127
June	Dog 18	Dutch Shepherd	3	F	25.4545	183.632
July	Dog 18	Dutch Shepherd	3	F	24.8182	187.152
August	Dog18	Dutch Shepherd	3	F	26.2727	193.015
September	Dog 18	Dutch Shepherd	3	F	23.8182	193.015
October	Dog 18	Dutch Shepherd	3	F	26.3636	178.862
May	Dog 19	German Shepherd	4	F	27.2727	190.627
June	Dog 19	German Shepherd	4	F	28.5455	184.217
July	Dog 19	German Shepherd	4	F	28.9091	182.476
August	Dog 19	German Shepherd	4	F	29.1818	177.074
September	Dog 19	German Shepherd	4	F	30.0909	177.074
October	Dog 19	German Shepherd	4	F	28.4545	184.658
May	Dog 20	Belgian Malinois	9	F	25	124.057	44	3427
June	Dog 20	Belgian Malinois	9	F	25	124.057	11.75	84
July	Dog 20	Belgian Malinois	9	F	25.1818	123.385
August	Dog 20	Belgian Malinois	9	F	24.5455	125.776
September	Dog 20	Belgian Malinois	9	F	24.5455	125.776	23.5	24
October	Dog 20	Belgian Malinois	9	F	25.4545	122.392	84.75	834
